# Supplementary material for: A Scoping Review of Preterm Births in Sub-Saharan Africa: Burden, Risk Factors and Outcomes
Source: Int J Environ Res Public Health. 2022 Aug 24;19(17):10537. doi: 10.3390/ijerph191710537 (PMC9518061; doi:10.3390/ijerph191710537)
Supplement: Supplementary file 1 [file ijerph-19-10537-s001.zip]

Archive with 1 entries (1 files):
- ijerph-1837961-supplementary.pdf
